# Supplementary material for: N-Glycosylation of LRP6 by B3GnT2 Promotes Wnt/β-Catenin Signalling
Source: Cells. 2023 Mar 10;12(6):863. doi: 10.3390/cells12060863 (PMC10047360; doi:10.3390/cells12060863)
Supplement: Supplementary file 1 [file cells-12-00863-s001.zip]

Archive with 1 entries (1 files):
- cells-2222657-supplementary.pdf
